# Supplementary material for: Biochemical characterization of two Brassica oleracea nitrile-specifier proteins
Source: Front Plant Sci. 2026 Jan 29;17:1740844. doi: 10.3389/fpls.2026.1740844 (PMC12894210; doi:10.3389/fpls.2026.1740844)
Supplement: Supplementary file 2 [file Table1.xlsx]

## Sheet: Table S1_Primers
Table S1 PCR primers used for the amplification of BoNSP2 and BoNSP11 from the synthesized plasmid pEX-K4, the annealing temperature used and the amplicon length.
Gene	Gene ID (NCBI)	Primer Sequence	Primer type	Primer length [bp]	Annealing temperature [°C]	Amplicon length [bp]
BoNSP2	LOC106295641	5‘-CACCGTTCTAAAGCTGGAAG-3‘	Forward	20	53	1537
		5‘-TCATTAAGCAGAGTTAAACTCG-3‘	Reverse	22
BoNSP11	LOC106316308	5‘-CACCGCCCAAAAGCTGGAAG-3‘	Forward	20	53	1408
		5‘-TCATTAAGCTGAATCAGTCCCATA-3‘	Reverse	24

## Sheet: Table S2_Peptides
Table S2 Sequences of peptides used for the identification of BoNSP2 (XP_013609641.1) and BoNSP11 (XP_013587057.1) in the kohlrabi proteome of our previous study. The peptide sequences were aligned to the full protein sequences of BoNSP2 and BoNSP11.													https://doi.org/10.1016/j.foodchem.2024.142032
Protein	Peptide	Peptide sequence	Master protein accession	Position in Master Proteins
BoNSP2 (XP_013609641.1)	Peptide_1	GGVWDDGVHDGIR	XP_013609641.1	XP_013609641.1 [13-25]
	Peptide_2	IYVGQGQDCIAFVK	XP_013609641.1	XP_013609641.1 [27-40]
	Peptide_3	FEYADGSEVVVGDEHGK	XP_013609641.1	XP_013609641.1 [41-57]
	Peptide_4	FEYADGSEVVVGDEHGKK	XP_013609641.1	XP_013609641.1 [41-58]
	Peptide_5	DKATEETIVDLK	XP_013609641.1	XP_013609641.1 [82-93]
	Peptide_6	ATEETIVDLK	XP_013609641.1	XP_013609641.1 [84-93]
	Peptide_7	HIETSPGVK	XP_013609641.1	XP_013609641.1 [104-112]
	Peptide_8	SSDVLHSLGAYVTFPSAPELQGK	XP_013609641.1	XP_013609641.1 [127-149]
	Peptide_9	CSHAIAQVGNK	XP_013587057.1 ; XP_013609641.1	XP_013587057.1 [163-173]; XP_013609641.1 [164-174]
	Peptide_10	IYAFGGELIPNQPIDK	XP_013609641.1	XP_013609641.1 [175-190]
	Peptide_11	DLYVFDLETR	XP_013609641.1	XP_013609641.1 [191-200]
	Peptide_12	LLTPVEEGPIPR	XP_013609641.1	XP_013609641.1 [255-266]
	Peptide_13	NLDAYNIVDQK	XP_013609641.1	XP_013609641.1 [292-302]
	Peptide_14	WVQCATPGESVSIR	XP_013609641.1	XP_013609641.1 [303-316]
	Peptide_15	GGAGLEVVQGK	XP_013587057.1 ; XP_013609641.1	XP_013587057.1 [316-326]; XP_013609641.1 [317-327]
	Peptide_16	WTQVETFGEKPSAR	XP_013609641.1	XP_013609641.1 [352-365]
	Peptide_17	SVFASAVVGK	XP_013587057.1 ; XP_013609641.1	XP_013587057.1 [365-374]; XP_013609641.1 [366-375]
	Peptide_18	LDKLGEDEETPEIR	XP_013609641.1	XP_013609641.1 [414-427]
	Peptide_19	LGEDEETPEIR	XP_013609641.1	XP_013609641.1 [417-427]
	Peptide_20	GWSASTSGTIDGK	XP_013609641.1	XP_013609641.1 [428-440]
BoNSP11 (XP_013587057.1)	Peptide_1	CSHAIAQVGNK	XP_013587057.1 ; XP_013609641.1	XP_013587057.1 [163-173]; XP_013609641.1 [164-174]
	Peptide_2	LLTPVEEGPTPR	XP_013587057.1	XP_013587057.1 [254-265]
	Peptide_3	GGAGLEVVQGK	XP_013587057.1 ; XP_013609641.1	XP_013587057.1 [316-326]; XP_013609641.1 [317-327]
	Peptide_4	SVFASAVVGK	XP_013587057.1 ; XP_013609641.1	XP_013587057.1 [365-374]; XP_013609641.1 [366-375]
	Peptide_5	KGLLMHGGK	XP_013587057.1 ; XP_013587912.1	XP_013587057.1 [484-492]; XP_013587912.1 [317-325]
	Peptide_6	GLLMHGGK	XP_013587057.1 ; XP_013587912.1	XP_013587057.1 [485-492]; XP_013587912.1 [318-325]

## Sheet: Table S3_Percent ID Kelch 
Table S3 The percent identity matrix generated from multiple sequence alignment of the Kelch domains from thirteen putative BoNSPs selected for phylogenetic analyses and AtNSP1-AtNSP5. Multiple sequence alignment was perfomed using ClustalW in Clustal Omega.
	BoNSP1_[XP_013588183.1]	BoNSP15_[XP_013589780.1]	BoNSP6_[Bo3g181230.1]	BoNSP4_[XP_013627380.1]	BoNSP5_[XP_013627381.1]	BoNSP7_[XP_013631262.1]	BoNSP11_[XP_013587057.1]	BoNSP12_[XP_013587058.1]	AtNSP3_[At3g16390.1]	AtNSP1_[At3g16400.1]	AtNSP4_[At3g16410.1]	BoNSP9_[XP_013583566.1]	BoNSP2_[XP_013609641.1]	AtNSP2_[At2g33070.3]	XP_013585314.1	At3g07720.1	AtNSP5_[At5g48180.1]	BoNSP3_[XP_013620038.1]	BoNSP16_[XP_013593056.1]
BoNSP1_[XP_013588183.1]	100	49.52	46.28	47.9	48.87	49.37	50.95	49.36	50.32	50.32	50	50.32	52.85	53.48	38.29	38.36	40.19	40.06	40.06
BoNSP15_[XP_013589780.1]	49.52	100	78.06	79.62	82.45	65.2	64.89	60.88	63.52	66.14	65.2	63.95	66.77	66.98	51.89	53.14	52.68	52.7	53.02
BoNSP6_[Bo3g181230.1]	46.28	78.06	100	89.03	89.34	62.46	65.62	62.86	63.29	65.3	64.67	64.35	66.88	67.71	53.48	55.06	53.65	53.99	54.95
BoNSP4_[XP_013627380.1]	47.9	79.62	89.03	100	89.34	63.09	64.67	61.59	63.61	64.98	64.04	64.98	67.82	67.08	52.85	54.43	54.6	54.63	55.59
BoNSP5_[XP_013627381.1]	48.87	82.45	89.34	89.34	100	64.98	65.93	62.22	63.29	65.62	64.98	64.67	67.19	67.71	53.16	53.8	53.02	53.35	53.99
BoNSP7_[XP_013631262.1]	49.37	65.2	62.46	63.09	64.98	100	67.69	66.56	63.47	65.85	64.92	66.46	67.08	68	50.93	51.53	52.15	54.83	54.83
BoNSP11_[XP_013587057.1]	50.95	64.89	65.62	64.67	65.93	67.69	100	89.13	78.64	80.98	78.22	84.79	85.28	80.06	50.77	50.77	52.01	52.48	53.11
BoNSP12_[XP_013587058.1]	49.36	60.88	62.86	61.59	62.22	66.56	89.13	100	74.45	77.16	75.31	77.62	78.7	74.69	49.54	49.23	52.34	52.48	53.42
AtNSP3_[At3g16390.1]	50.32	63.52	63.29	63.61	63.29	63.47	78.64	74.45	100	91.02	86.69	82.66	82.35	82.04	50.62	50.62	51.71	50.78	51.1
AtNSP1_[At3g16400.1]	50.32	66.14	65.3	64.98	65.62	65.85	80.98	77.16	91.02	100	94.48	83.44	84.05	84.66	52.62	52.31	53.25	52.17	52.17
AtNSP4_[At3g16410.1]	50	65.2	64.67	64.04	64.98	64.92	78.22	75.31	86.69	94.48	100	80.06	81.29	82.21	50.77	50.46	52.32	51.24	51.55
BoNSP9_[XP_013583566.1]	50.32	63.95	64.35	64.98	64.67	66.46	84.79	77.62	82.66	83.44	80.06	100	85.58	80.37	51.69	52.31	52.32	51.24	51.24
BoNSP2_[XP_013609641.1]	52.85	66.77	66.88	67.82	67.19	67.08	85.28	78.7	82.35	84.05	81.29	85.58	100	86.5	52.31	52.62	53.87	52.17	53.42
AtNSP2_[At2g33070.3]	53.48	66.98	67.71	67.08	67.71	68	80.06	74.69	82.04	84.66	82.21	80.37	86.5	100	52	53.23	52.63	52.48	53.11
XP_013585314.1	38.29	51.89	53.48	52.85	53.16	50.93	50.77	49.54	50.62	52.62	50.77	51.69	52.31	52	100	88.65	56.04	56.83	54.97
At3g07720.1	38.36	53.14	55.06	54.43	53.8	51.53	50.77	49.23	50.62	52.31	50.46	52.31	52.62	53.23	88.65	100	54.77	55.9	54.97
AtNSP5_[At5g48180.1]	40.19	52.68	53.65	54.6	53.02	52.15	52.01	52.34	51.71	53.25	52.32	52.32	53.87	52.63	56.04	54.77	100	85.31	85.62
BoNSP3_[XP_013620038.1]	40.06	52.7	53.99	54.63	53.35	54.83	52.48	52.48	50.78	52.17	51.24	51.24	52.17	52.48	56.83	55.9	85.31	100	89.44
BoNSP16_[XP_013593056.1]	40.06	53.02	54.95	55.59	53.99	54.83	53.11	53.42	51.1	52.17	51.55	51.24	53.42	53.11	54.97	54.97	85.62	89.44	100

## Sheet: Table S4_Jacalin domains
Table S4 Phylogenetic analysis of the jacalin domains from the putative BoNSPs. For isoforms with more than one jacalin domain, the jacalin domains were analyzed separately and assigned single-letter codes starting from the N-terminus.
The three jacalin domains for which putative BoMBP homologues, rice and poplar orthologues were found are highlighted.
					Designated names and/ Protein IDs of Homologues
Protein	Number of jacalin domains	Jacalin domain region as predicted by InterPro	Length of jacalin domain (amino acids)	Designated names of jacalin domains	B. oleracea	Oryza sativa Japonica Group (rice)	Populus trichocarpa (poplar)
BoNSP1 (XP_013588183.1)	2	1 – 144	143	BoNSP1b_(XP_013588183.1)	BoMBP2-1 (XP_013609657.1)	XP_015639692.1	XP_006383725.2
		147 – 288	141	BoNSP1a_(XP_013588183.1)
BoNSP2 (XP_013609641.1)	1	2 – 140	138	BoNSP2_(XP_013609641.1)
BoNSP4 (XP_013627380.1)	5	5 – 156	151	BoNSP4e_(XP_013627380.1)
		161 – 296	135	BoNSP4d_(XP_013627380.1)
		314 – 457	143	BoNSP4c_(XP_013627380.1)
		471 – 591	120	BoNSP4b_(XP_013627380.1)
		597 – 743	146	BoNSP4a_(XP_013627380.1)
BoNSP5 (XP_013627381.1)	4	5 – 154	149	BoNSP5d_(XP_013627381.1)
		159 – 294	135	BoNSP5c_(XP_013627381.1)
		317 – 460	143	BoNSP5b_(XP_013627381.1)	BoMBP2-2 (XP_013609679.1)	XP_015621649.1	KAI5589973.1
		469 – 609	140	BoNSP5a_(XP_013627381.1)
BoNSP6 (Bo3g181230.1)	3	1 – 95	94	BoNSP6c_(Bo3g181230.1)	Significantly shorter, excluded from analysis
		109 – 252	143	BoNSP6b_(Bo3g181230.1)
		261 – 407	146	BoNSP6a_(Bo3g181230.1)
BoNSP9 (XP_013583566.1)	1	2 – 139	137	BoNSP9_(XP_013583566.1)
BoNSP11 (XP_013587057.1)	1	2 – 139	137	BoNSP11_(XP_013587057.1)
BoNSP12 (XP_013587058.1)	1	2 – 139	137	BoNSP12_(XP_013587058.1)
BoNSP15 (XP_013589780.1)	3	5 – 170	165	BoNSP15c_(XP_013589780.1)
		175 – 310	135	BoNSP15b_(XP_013589780.1)	BoMBP2-3 (XP_013624973.1)	XP_066166746.1	KAI5589973.1
		330 – 467	137	BoNSP15a_(XP_013589780.1)
AtNSP1 (At3g16400.1)	1	2 – 143	141	AtNSP1_(At3g16400.1)
AtNSP2 (At2g33070.3)	1	2 – 144	142	AtNSP2_(At2g33070.3)
AtNSP3 (At3g16390.1)	1	2 – 143	141	AtNSP3_(At3g16390.1)
AtNSP4 (At3g16410.1)	2	2 – 142	140	AtNSP4b_(At3g16410.1)
		151 – 292	141	AtNSP4a_(At3g16410.1)
Annotation of homologous proteins in NCBI
	NCBI Protein ID	Annotation
B. oleracea	XP_013609657.1	PREDICTED: myrosinase-binding protein 2-like [Brassica oleracea var. oleracea]
	XP_013609679.1	PREDICTED: myrosinase-binding protein 2-like [Brassica oleracea var. oleracea]
	XP_013624973.1	PREDICTED: myrosinase-binding protein 2-like [Brassica oleracea var. oleracea]
Rice (Oryza sativa Japonica Group)	XP_015639692.1	jacalin-related lectin 19 isoform X2 [Oryza sativa Japonica Group]
	XP_015621649.1	jacalin-related lectin 3 [Oryza sativa Japonica Group]
	XP_066166746.1	jacalin-related lectin isoform X1 [Oryza sativa Japonica Group]
Poplar (Populus trichocarpa)	XP_006383725.2	jacalin-related lectin 3 isoform X2 [Populus trichocarpa]
	KAI5589973.1	hypothetical protein BDE02_05G197400 [Populus trichocarpa]

## Sheet: Table S5_Fe2+
Table S5 Effect of Fe2+ concentration on BoNSP2 (XP_013609641.1) and BoNSP11(XP_013587057.1) activity assessed as the proportion of allyl-CN [%] formed from allyl GLS at each iron concentration. GLS hydrolysis products were analyzed by GC-MS. Myr + BoNSP2/11 - assay with both myrosinase and BoNSP2/11, Myr - control assay without BoNSP2/11.
Effect of Fe2+ concentration on BoNSP2 activity
																						Net nitrile formation rate [%]
Sample type	Concentration [µM]	Allyl-CN [µmol]			Allyl-ITC [µmol]			Sum GLS [µmol]			GLS recovery [%]			Allyl-CN [%]			Allyl-ITC [%]				Concentration [µM]	MEAN		STDEV
Myr + BoNSP2	0	0.0408035	±	0.0147854	0.221756	±	0.0424097	0.262559	±	0.0428538	52.5119	±	8.57076	15.7696	±	5.66373	84.2304	±	5.66373		0 Fe2+	11.6252	±	5.17183
Myr	0	0.010824	±	0.00195432	0.251721	±	0.023858	0.262546	±	0.0252422	52.5091	±	5.04844	4.14434	±	0.626631	95.8557	±	0.626631		6.86 Fe2+	22.029	±	4.18562
Myr + BoNSP2	6.86 Fe2+	0.064762	±	0.0149514	0.182664	±	0.0300711	0.247426	±	0.0335053	49.4852	±	6.70106	26.0923	±	4.92837	73.9077	±	4.92837		13.7 Fe2+	25.2771	±	4.08019
Myr	6.86 Fe2+	0.010717	±	0.000967597	0.263112	±	0.0644749	0.273829	±	0.0643794	54.7657	±	12.8759	4.06325	±	0.929594	95.9367	±	0.929594		34.3 Fe2+	40.5223	±	4.677
Myr + BoNSP2	13.7 Fe2+	0.0966175	±	0.0208048	0.178427	±	0.0334018	0.275044	±	0.0411144	55.0089	±	8.22287	35.2958	±	5.8209	64.7042	±	5.8209		68.6 Fe2+	36.213	±	6.51962
Myr	13.7 Fe2+	0.026957	±	0.00574245	0.242629	±	0.0310542	0.269586	±	0.0335341	53.9172	±	6.70682	10.0187	±	1.74077	89.9813	±	1.74077		137 Fe2+	31.6	±	5.73751
Myr + BoNSP2	34.3 Fe2+	0.164111	±	0.0378736	0.106546	±	0.0226939	0.270656	±	0.0199563	54.1313	±	3.99125	60.2387	±	9.83805	39.7613	±	9.83805		343 Fe2+	20.0604	±	0.903703
Myr	34.3 Fe2+	0.0534431	±	0.0142204	0.220191	±	0.0369914	0.273634	±	0.0349082	54.7269	±	6.98164	19.7164	±	5.30113	80.2836	±	5.30113		34.3 Fe2+, 250 EDTA	7.03029	±	1.48073
Myr + BoNSP2	68.6 Fe2+	0.186726	±	0.0371604	0.0796819	±	0.0258554	0.266407	±	0.0243767	53.2815	±	4.87533	69.8775	±	9.8768	30.1225	±	9.8768		34.3 Fe2+, 500 EDTA	6.16013	±	1.87626
Myr	68.6 Fe2+	0.0935234	±	0.015844	0.183191	±	0.00583495	0.276714	±	0.0184669	55.3429	±	3.69338	33.6645	±	3.49661	66.3355	±	3.49661
Myr + BoNSP2	137 Fe2+	0.213189	±	0.040401	0.0532351	±	0.0204022	0.266424	±	0.022009	53.2848	±	4.40181	79.5394	±	8.76021	20.4606	±	8.76021
Myr	137 Fe2+	0.134209	±	0.0147582	0.145151	±	0.00654334	0.27936	±	0.0147287	55.872	±	2.94573	47.9394	±	3.20493	52.0606	±	3.20493
Myr + BoNSP2	343 Fe2+	0.255053	±	0.04259	0.0264054	±	0.0124539	0.281458	±	0.0339016	56.2916	±	6.78032	90.3125	±	4.92329	9.68754	±	4.92329
Myr	343 Fe2+	0.200774	±	0.0383522	0.0838852	±	0.00763992	0.284659	±	0.0388005	56.9319	±	7.7601	70.252	±	4.16253	29.748	±	4.16253
Myr + BoNSP2	34.3 Fe2+, 250 EDTA	0.0234533	±	0.00665838	0.208471	±	0.0193257	0.231924	±	0.0219439	46.3849	±	4.38878	10.0689	±	2.48445	89.9311	±	2.48445
Myr	34.3 Fe2+, 250 EDTA	0.00700913	±	0.00210176	0.228531	±	0.0115367	0.23554	±	0.0104168	47.108	±	2.08336	3.03865	±	1.03269	96.9614	±	1.03269
Myr + BoNSP2	34.3 Fe2+, 500 EDTA	0.0219754	±	0.00540487	0.211668	±	0.0132091	0.233644	±	0.0175262	46.7287	±	3.50523	9.33154	±	1.80218	90.6685	±	1.80218
Myr	34.3 Fe2+, 500 EDTA	0.00779061	±	0.000605886	0.239194	±	0.0244492	0.246985	±	0.0250453	49.3969	±	5.00905	3.17141	±	0.0788183	96.8286	±	0.0788183
Effect of Fe2+ concentration on BoNSP11 activity
																						Net nitrile formation rate [%]
Sample type	Concentration [µM]	Allyl-CN [µmol]			Allyl-ITC [µmol]			Sum GLS [µmol]			GLS recovery [%]			Allyl-CN [%]			Allyl-ITC [%]				Concentration [µM]	MEAN		STDEV
Myr + BoNSP11	0	0.0445493	±	0.0239555	0.238655	±	0.0577489	0.283204	±	0.0799891	56.6409	±	15.9978	15.0122	±	5.12085	84.9878	±	5.12085		0	12.2765	±	4.10739
Myr	0	0.00870721	±	0.00388472	0.317447	±	0.0848516	0.326154	±	0.0844973	65.2308	±	16.8995	2.73569	±	1.69605	97.2643	±	1.69605		34.3 Fe2+	24.1038	±	2.24281
Myr + BoNSP11	34.3 Fe2+	0.11152	±	0.039504	0.177754	±	0.0515398	0.289274	±	0.0886684	57.8548	±	17.7337	38.305	±	4.75219	61.695	±	4.75219		343 Fe2+	18.2245	±	1.8886
Myr	34.3 Fe2+	0.0404611	±	0.0233591	0.230624	±	0.0461195	0.271085	±	0.0641665	54.217	±	12.8333	14.2013	±	6.97829	85.7987	±	6.97829		34.3 Fe2+, 250 EDTA	4.08255	±	0.856851
Myr + BoNSP11	343 Fe2+	0.224	±	0.0617473	0.05377	±	0.00679375	0.27777	±	0.0679227	55.554	±	13.5845	80.324	±	2.76605	19.676	±	2.76605
Myr	343 Fe2+	0.183323	±	0.0673768	0.109048	±	0.0296616	0.292371	±	0.0956897	58.4742	±	19.1379	62.0995	±	4.14368	37.9005	±	4.14368
Myr + BoNSP11	34.3 Fe2+, 250 EDTA	0.0164969	±	0.00683176	0.248086	±	0.0607675	0.264583	±	0.0667638	52.9165	±	13.3528	6.16741	±	1.53583	93.8326	±	1.53583
Myr	34.3 Fe2+, 250 EDTA	0.00570747	±	0.00251962	0.263429	±	0.0634614	0.269137	±	0.0652682	53.8273	±	13.0536	2.08486	±	0.766347	97.9151	±	0.766347

## Sheet: Table S6_Activity with diff GLS
Table S6 Hydrolysis activity of BoNSP2 (XP_013609641.1) and BoNSP11 (XP_013587057.1). Shown are the GLS hydrolysis products formed from the five pure GLS standards used in the assays, detected by GC-MS. n.d - not detected.
Hydrolysis activity of BoNSP2																				Fold change of nitrile formation in the presence of BoNSP2				Glucosinolate (GLS)			Isothiocyanate (ITC)			Nitrile (CN)
																									Abbreviation	Name	Abbreviation	Name		Abbreviation	Name
Sample type	Allyl-CN [µmol]			Allyl-ITC [µmol]			SUM GLS [µmol]			GLS recovery [%]			Allyl-CN [%]			Allyl-ITC [%]				Allyl-CN				aliphatic	Allyl	Allyl GLS	Allyl-ITC	allyl-ITC		Allyl-CN	3-butenenitrile
BoNSP2 + allyl GLS	0.177923	±	0.00700018	0.142178	±	0.0820545	0.320101	±	0.0828471	64.0201	±	16.5694	58.5839	±	17.637	41.4161	±	17.637		2.89223	±	0.441717			4MTB	4-(methylthio)butyl GLS	4MTB-ITC	4-(methylthio)butyl ITC		4MTB-CN	5-(methylthio)pentanenitrile
Water + allyl GLS	0.0633899	±	0.00724799	0.260168	±	0.0601354	0.323558	±	0.0667155	64.7115	±	13.3431	19.899	±	2.51269	80.101	±	2.51269							4MSOB	4-(methylsulfinyl)butyl GLS	4MSOB-ITC	4-(methylsulfinyl)butyl ITC		4MSOB-CN	5-(methylsulfinyl)pentanenitrile
																								benzenic	Benzyl	benzyl GLS	Benzyl-ITC	benzyl-ITC		Benzyl-CN	2-phenylacetonitrile
	4MTB-CN [µmol]			4MTB-ITC [µmol]			SUM GLS [µmol]			GLS recovery [%]			4MTB-CN [%]			4MTB-ITC [%]				4MTB-CN				indolic	I3M	indol-3-ylmethyl GLS		n.d.		IACN	indole-3-acetonitrile
BoNSP2 + 4MTB GLS	0.0742795	±	0.00515434	0.0796689	±	0.0450479	0.153948	±	0.0466573	30.7897	±	9.33147	51.8257	±	17.0417	48.1743	±	17.0417		3.31858	±	0.476426
Water + 4MTB GLS	0.0227836	±	0.00334734	0.171035	±	0.0257801	0.193819	±	0.0224506	38.7638	±	4.49012	12.0455	±	3.02467	87.9545	±	3.02467
	4MSOB-CN [µmol]			4MSOB-ITC [µmol]			SUM GLS [µmol]			GLS recovery [%]			4MSOB-CN [%]			4MSOB-ITC [%]				4MSOB-CN
BoNSP2 + 4MSOB GLS	0.0651371	±	0.017574	0.0425937	±	0.0341071	0.107731	±	0.0457314	21.5462	±	9.14628	66.1669	±	22.3057	33.8331	±	22.3057		2.50257	±	0.345586
Water + 4MSOB GLS	0.0263575	±	0.00578655	0.109697	±	0.0420089	0.136055	±	0.0471058	27.2109	±	9.42117	20.0752	±	3.34499	79.9248	±	3.34499
	Benzyl-CN [µmol]			Benzyl-ITC [µmol]			SUM GLS [µmol]			GLS recovery [%]			Benzyl-CN [%]			Benzyl-ITC [%]				Benzyl-CN
BoNSP2 + benzyl GLS	0.189085	±	0.0192761	0.141398	±	0.0822001	0.330482	±	0.0651962	66.0964	±	13.0392	59.6134	±	18.3395	40.3866	±	18.3395		3.85501	±	0.198208
Water + benzyl GLS	0.0415244	±	0.011253	0.264758	±	0.0770089	0.306282	±	0.0830116	61.2565	±	16.6023	13.0373	±	3.91755	86.9627	±	3.91755
	IACN [µmol]			I3M-ITC [µmol]			SUM GLS [µmol]			GLS recovery [%]			IACN [%]			I3M-ITC [%]				IACN
BoNSP2 + I3M GLS	0.141767	±	0.0196021	n.d.			0.5	±	0	28.3533	±	3.92043	28.3533	±	3.92043	n.d.				7.29062	±	1.37031
Water + I3M GLS	0.0196333	±	0.00185831	n.d.			0.5	±	0	3.92667	±	0.371663	3.92667	±	0.371663	n.d.
Hydrolysis activity of BoNSP11																				Fold change of nitrile formation in the presence of BoNSP9
Sample type	Allyl-CN [µmol]			Allyl-ITC [µmol]			SUM GLS [µmol]			GLS recovery [%]			Allyl-CN [%]			Allyl-ITC [%]				Allyl-CN
BoNSP11 + allyl GLS	0.123358	±	0.00564666	0.189591	±	0.036056	0.312949	±	0.0389553	62.5898	±	7.79107	40.0755	±	4.82642	59.9245	±	4.82642		2.47862	±	0.421211
Water + allyl GLS	0.052372	±	0.0112739	0.273604	±	0.0500097	0.325976	±	0.0574661	65.1951	±	11.4932	16.1453	±	2.33805	83.8547	±	2.33805
	4MTB-CN [µmol]			4MTB-ITC [µmol]			SUM GLS [µmol]			GLS recovery [%]			4MTB-CN [%]			4MTB-ITC [%]				4MTB-CN
BoNSP11 + 4MTB GLS	0.0689139	±	0.00368692	0.0883019	±	0.0366468	0.157216	±	0.0362279	31.4432	±	7.24559	45.7212	±	11.9243	54.2788	±	11.9243		3.23193	±	0.413585
Water + 4MTB GLS	0.0215589	±	0.00181803	0.152066	±	0.0339411	0.173625	±	0.035025	34.7249	±	7.00499	12.7064	±	2.35716	87.2936	±	2.35716
	4MSOB-CN [µmol]			4MSOB-ITC [µmol]			SUM GLS [µmol]			GLS recovery [%]			4MSOB-CN [%]			4MSOB-ITC [%]				4MSOB-CN
BoNSP11 + 4MSOB GLS	0.0487739	±	0.0239769	0.0539613	±	0.0243809	0.102735	±	0.0480407	20.547	±	9.60813	47.563	±	4.29421	52.437	±	4.29421		1.97	±	0.76291
Water + 4MSOB GLS	0.0242998	±	0.00375974	0.106659	±	0.0883956	0.130959	±	0.0904445	26.1917	±	18.0889	23.7486	±	10.7451	76.2514	±	10.7451
	Benzyl-CN [µmol]			Benzyl-ITC [µmol]			SUM GLS [µmol]			GLS recovery [%]			Benzyl-CN [%]			Benzyl-ITC [%]				Benzyl-CN
BoNSP11 + benzyl GLS	0.143682	±	0.0104089	0.164621	±	0.0582524	0.308303	±	0.0479816	61.6606	±	9.59632	47.8508	±	11.8426	52.1492	±	11.8426		2.70313	±	0.565128
Water + benzyl GLS	0.0553456	±	0.0120697	0.256618	±	0.0445435	0.311964	±	0.0480855	62.3927	±	9.61709	17.9255	±	3.57879	82.0745	±	3.57879
	IACN [µmol]			I3M-ITC [µmol]			SUM GLS [µmol]			GLS recovery [%]			IACN [%]			I3M-ITC [%]				IACN
BoNSP11 + I3M GLS	0.0192489	±	0.0108526	n.d.			0.5	±	0	3.84978	±	2.17052	3.84978	±	2.17052	n.d.				3.14	±	0.38
Water + I3M GLS	0.00607786	±	0.00315433	n.d.			0.5	±	0	1.21557	±	0.630865	1.21557	±	0.630865	n.d.

## Sheet: Table S7_pH_6 buffers
Table S7 Influence of pH on BoNSP2 (XP_013609641.1) activity assessed as the proportion of allyl-CN [%] formed from allyl GLS at each pH value. 34.3 mM buffer concentration was used. GLS hydrolysis products were analyzed by GC-MS. Myr + BoNSP2 - assay with both myrosinase and BoNSP2, Myr - control assay without BoNSP2.
																						Net nitrile formation [%]
Sample type	Buffer/ pH	Allyl-CN [µmol]			Allyl-ITC [µmol]			SUM GLS [µmol]			GLS recovery [%]			Allyl-CN [%]			Allyl-ITC [%]				Buffer/ pH	MEAN		STDEV
Myr + BoNSP2	NaAc, pH 5.5	0.278838	±	0.0962072	0.115487	±	0.0658098	0.394326	±	0.0393925	78.8651	±	7.87849	69.7777	±	19.7017	30.2223	±	19.7017		NaAc, pH 5.5	48.3417	±	14.671
Myr	NaAc, pH 5.5	0.0697893	±	0.0152039	0.256514	±	0.023194	0.326304	±	0.0118407	65.2607	±	2.36814	21.436	±	5.03068	78.564	±	5.03068		MES, pH 5.5	49.0007	±	18.7338
Myr + BoNSP2	MES, pH 5.5	0.282041	±	0.103304	0.0962814	±	0.077256	0.378322	±	0.0284486	75.6645	±	5.68972	73.567	±	22.3844	26.433	±	22.3844		MES, pH 6	62.4951	±	10.8698
Myr	MES, pH 5.5	0.085284	±	0.0168914	0.263089	±	0.0274442	0.348373	±	0.0138852	69.6746	±	2.77703	24.5664	±	5.37249	75.4336	±	5.37249		MES, pH 6.5	73.7961	±	2.90037
Myr + BoNSP2	MES, pH 6	0.333877	±	0.0632133	0.0542375	±	0.0381088	0.388115	±	0.0306119	77.623	±	6.12237	85.5892	±	10.5783	14.4108	±	10.5783		MOPS, pH 6.5	68.9343	±	4.39212
Myr	MES, pH 6	0.0802991	±	0.00794353	0.269675	±	0.0195584	0.349974	±	0.0212047	69.9948	±	4.24093	23.0941	±	2.01422	76.9059	±	2.01422		MOPS, pH 7	76.7484	±	1.20716
Myr + BoNSP2	MES, pH 6.5	0.385659	±	0.0552008	0.0219801	±	0.0127884	0.407639	±	0.0468239	81.5277	±	9.36478	94.4889	±	3.43858	5.51111	±	3.43858		MOPS, pH 7.5	86.3879	±	3.6271
Myr	MES, pH 6.5	0.0646363	±	0.0190463	0.248209	±	0.0230902	0.312846	±	0.00614279	62.5691	±	1.22856	20.6928	±	6.28893	79.3072	±	6.28893		HEPES, pH 7.5	82.7627	±	6.44759
Myr + BoNSP2	MOPS, pH 6.5	0.351319	±	0.035556	0.0272022	±	0.0216287	0.378521	±	0.0151326	75.7042	±	3.02652	92.6598	±	6.11483	7.34021	±	6.11483		HEPES, pH 8	86.2619	±	6.43641
Myr	MOPS, pH 6.5	0.0762775	±	0.0119913	0.244946	±	0.00345261	0.321224	±	0.0104043	64.2447	±	2.08085	23.7255	±	3.02363	76.2745	±	3.02363		BICIN, pH 8	14.2406	±	8.68143
Myr + BoNSP2	MOPS, pH 7	0.370799	±	0.0141045	0.0213293	±	0.0138936	0.392128	±	0.00854746	78.4257	±	1.70949	94.5674	±	3.46317	5.43258	±	3.46317		BICIN, pH 8.5	5.77679	±	3.60739
Myr	MOPS, pH 7	0.0560555	±	0.00387076	0.260597	±	0.0433974	0.316652	±	0.0413411	63.3304	±	8.26821	17.819	±	2.94838	82.181	±	2.94838		BICIN, pH 9	2.44652	±	2.56766
Myr + BoNSP2	MOPS, pH 7.5	0.376691	±	0.0463989	0.014846	±	0.0173536	0.391536	±	0.0445173	78.3073	±	8.90346	96.2177	±	4.40721	3.78226	±	4.40721		Na2CO3/NaHCO3, pH 9	3.18125	±	3.36633
Myr	MOPS, pH 7.5	0.0303599	±	0.0250138	0.291116	±	0.0610766	0.321476	±	0.0481595	64.2951	±	9.63189	9.8298	±	7.73392	90.1702	±	7.73392		Na2CO3/NaHCO3, pH 9.5	0.500105	±	0.414394
Myr + BoNSP2	HEPES, pH 7.5	0.367784	±	0.0653608	0.0381223	±	0.0294922	0.405907	±	0.0371705	81.1813	±	7.43411	90.237	±	8.18104	9.763	±	8.18104		Na2CO3/NaHCO3, pH 10	0.573219	±	0.973018
Myr	HEPES, pH 7.5	0.024156	±	0.0239392	0.288911	±	0.016574	0.313067	±	0.0217335	62.6134	±	4.34669	7.47429	±	7.03798	92.5257	±	7.03798		Na2CO3/NaHCO3, pH 10.5	0.490193	±	0.591671
Myr + BoNSP2	HEPES, pH 8	0.354924	±	0.0162127	0.0520456	±	0.0268363	0.406969	±	0.021754	81.3938	±	4.35079	87.26	±	6.35232	12.74	±	6.35232
Myr	HEPES, pH 8	0.00339406	±	0.000607915	0.334861	±	0.0227643	0.338255	±	0.0233675	67.651	±	4.6735	0.998094	±	0.1147	99.0019	±	0.1147
Myr + BoNSP2	BICIN, pH 8	0.052549	±	0.034593	0.257748	±	0.007951	0.310297	±	0.0342398	62.0594	±	6.84797	16.2553	±	9.76517	83.7447	±	9.76517
Myr	BICIN, pH 8	0.00623161	±	0.00458015	0.284297	±	0.0382904	0.290528	±	0.0425658	58.1057	±	8.51316	2.01472	±	1.28242	97.9853	±	1.28242
Myr + BoNSP2	BICIN, pH 8.5	0.0200115	±	0.013203	0.266136	±	0.0453253	0.286148	±	0.0572509	57.2296	±	11.4502	6.56765	±	3.90791	93.4324	±	3.90791
Myr	BICIN, pH 8.5	0.00241599	±	0.00113604	0.292563	±	0.0499862	0.294979	±	0.0509719	58.9958	±	10.1944	0.790861	±	0.301442	99.2091	±	0.301442
Myr + BoNSP2	BICIN, pH 9	0.00861036	±	0.0075218	0.285055	±	0.0443017	0.293666	±	0.0441554	58.7331	±	8.83107	2.9301	±	2.63469	97.0699	±	2.63469
Myr	BICIN, pH 9	0.00135522	±	0.000348325	0.28478	±	0.0717201	0.286136	±	0.071916	57.2271	±	14.3832	0.48358	±	0.100723	99.5164	±	0.100723
Myr + BoNSP2	Na2CO3/NaHCO3, pH 9	0.011053	±	0.0106809	0.284965	±	0.0380646	0.296018	±	0.0384303	59.2036	±	7.68606	3.72105	±	3.77629	96.2789	±	3.77629
Myr	Na2CO3/NaHCO3, pH 9	0.00165208	±	0.00141516	0.297597	±	0.0496829	0.299249	±	0.0499574	59.8499	±	9.99147	0.539804	±	0.435994	99.4602	±	0.435994
Myr + BoNSP2	Na2CO3/NaHCO3 pH 9.5	0.00268476	±	0.00160247	0.279322	±	0.0466519	0.282006	±	0.0481416	56.4013	±	9.62832	0.899572	±	0.468637	99.1004	±	0.468637
Myr	Na2CO3/NaHCO3, pH 9.5	0.00143695	±	0.000829943	0.272732	±	0.0473239	0.274169	±	0.0474231	54.8337	±	9.48462	0.530209	±	0.309472	99.4698	±	0.309472
Myr + BoNSP2	Na2CO3/NaHCO3, pH 10	0.00364076	±	0.00280842	0.241149	±	0.0730802	0.24479	±	0.0755422	48.958	±	15.1084	1.36146	±	0.875453	98.6385	±	0.875453
Myr	Na2CO3/NaHCO3, pH 10	0.0025558	±	0.00175647	0.24791	±	0.0665391	0.250466	±	0.0671455	50.0932	±	13.4291	1.01476	±	0.592508	98.9852	±	0.592508
Myr + BoNSP2	Na2CO3/NaHCO3, pH 10.5	0.00249905	±	0.00138373	0.205323	±	0.0906353	0.207822	±	0.0917761	41.5643	±	18.3552	1.19896	±	0.305796	98.801	±	0.305796
Myr	Na2CO3/NaHCO3, pH 10.5	0.00157933	±	0.000560849	0.211029	±	0.0787994	0.212608	±	0.0784668	42.5216	±	15.6934	0.90139	±	0.643875	99.0986	±	0.643875

## Sheet: Table S8_pH_NaAc
Table S8 Influence of pH on the nitrile-specifier protein activity of BoNSP2 (XP_013609641.1) and BoNSP11 (XP_013587057.1) assessed as the proportion of allyl-CN [%] formed from allyl GLS in assays with NaAc set from pH 4 to 12. Fe2+ concentration in all assays was 34.3 µM. GLS hydrolysis products were analyzed by GC-MS.
Influence of pH on BoNSP2 activity
																					Net nitrile formation rate [%]
Sample type	Allyl-CN [µmol]			Allyl-ITC [µmol]			SUM GLS [µmol]			GLS recovery [%]			Allyl-CN [%]			Allyl-ITC [%]				Sample type	MEAN		STDEV
NaAc pH 4	0.147492	±	0.0694635	0.162554	±	0.0662966	0.310046	±	0.135708	51.5285	±	22.5542	46.8283	±	2.67416	53.1717	±	2.67416		NaAc pH 4	5.72539	±	8.67784
control assay	0.140584	±	0.0789807	0.174299	±	0.0325238	0.314883	±	0.111497	52.3324	±	18.5304	41.9161	±	12.1079	58.0839	±	12.1079		NaAc pH 4.5	8.32399	±	2.42428
NaAc pH 4.5	0.162687	±	0.0515949	0.221583	±	0.0226441	0.38427	±	0.0341412	63.8641	±	5.67413	41.6907	±	10.4749	58.3093	±	10.4749		NaAc pH 5	31.9049	±	11.3233
control assay	0.130963	±	0.0562438	0.2497	±	0.0132607	0.380663	±	0.0600742	63.2647	±	9.9841	33.3667	±	10.5641	66.6333	±	10.5641		NaAc pH 5.5	44.7522	±	15.865
NaAc pH 5	0.236056	±	0.0928336	0.174669	±	0.0474779	0.410725	±	0.0480547	68.2609	±	7.9865	56.1952	±	16.5503	43.8048	±	16.5503		NaAc pH 6	52.7941	±	4.649
control assay	0.091705	±	0.027826	0.28254	±	0.0132313	0.374245	±	0.0255395	62.1981	±	4.24457	24.2903	±	6.24139	75.7097	±	6.24139		NaAc pH 7	72.8106	±	6.80379
NaAc pH 5.5	0.263696	±	0.0943233	0.149611	±	0.0583316	0.413307	±	0.0467883	68.6899	±	7.77604	62.5981	±	17.2332	37.4019	±	17.2332		NaAc pH 8	83.2004	±	8.70372
control assay	0.0676506	±	0.0096431	0.310332	±	0.0242777	0.377983	±	0.0326552	62.8192	±	5.42716	17.8459	±	1.37833	82.1541	±	1.37833		NaAc pH 9	78.5377	±	8.58938
NaAc pH 6	0.296693	±	0.0419423	0.122478	±	0.028234	0.419172	±	0.0292249	69.6647	±	4.85707	70.556	±	7.02225	29.444	±	7.02225		NaAc pH 10	73.6154	±	10.9231
control assay	0.0698177	±	0.0147998	0.321028	±	0.0118127	0.390846	±	0.00600842	64.9571	±	0.998575	17.762	±	3.57009	82.238	±	3.57009		NaAc pH 11	79.1436	±	11.5542
NaAc pH 7	0.400978	±	0.0561822	0.0601228	±	0.0370612	0.461101	±	0.0199758	76.6331	±	3.3199	86.8224	±	8.39354	13.1776	±	8.39354		NaAc pH 12	16.4644	±	19.9183
control assay	0.0521734	±	0.0129723	0.314925	±	0.0170199	0.367098	±	0.0298079	61.0102	±	4.95395	14.0119	±	2.51712	85.9881	±	2.51712
NaAc pH 8	0.416502	±	0.0542289	0.0383624	±	0.0290987	0.454864	±	0.0280254	75.5966	±	4.65771	91.6152	±	6.67017	8.38483	±	6.67017
control assay	0.0313906	±	0.0182501	0.343454	±	0.0226971	0.374845	±	0.00521203	62.2977	±	0.866219	8.41477	±	4.95345	91.5852	±	4.95345
NaAc pH 9	0.370305	±	0.129309	0.041123	±	0.0173451	0.411428	±	0.115945	68.3777	±	19.2696	88.6022	±	7.94591	11.3978	±	7.94591
control assay	0.0380401	±	0.0163113	0.34916	±	0.038727	0.3872	±	0.0225396	64.3511	±	3.74599	10.0645	±	4.67982	89.9355	±	4.67982
NaAc pH 10	0.319907	±	0.0847904	0.0876059	±	0.0624408	0.407513	±	0.120001	67.727	±	19.9437	80.0444	±	12.1729	19.9556	±	12.1729
control assay	0.0227592	±	0.0172656	0.326255	±	0.069735	0.349014	±	0.0769319	58.0048	±	12.7858	6.42899	±	4.03891	93.571	±	4.03891
NaAc pH 11	0.38695	±	0.0726018	0.0854725	±	0.0501409	0.472423	±	0.0241653	78.5148	±	4.01617	81.4888	±	11.9024	18.5112	±	11.9024
control assay	0.00842682	±	0.0032812	0.348713	±	0.0151665	0.35714	±	0.0162681	59.3552	±	2.70369	2.34517	±	0.884061	97.6548	±	0.884061
NaAc pH 12	0.0691072	±	0.0824611	0.281887	±	0.0379343	0.350994	±	0.0697797	58.3338	±	11.5971	17.3289	±	19.4777	82.6711	±	19.4777
control assay	0.00292962	±	0.0019807	0.303754	±	0.0860499	0.306684	±	0.0840712	50.9696	±	13.9723	1.21241	±	1.21348	98.7876	±	1.21348
Influence of pH on BoNSP11 activity
																					Net nitrile formation rate [%]
Sample type	Allyl-CN [µmol]			Allyl-ITC [µmol]			Sum GLS [µmol]			GLS recovery [%]			Allyl-CN [%]			Allyl-ITC [%]				Sample type	MEAN		STDEV
NaAc pH 4	0.103274	±	0.0324702	0.130781	±	0.0471851	0.234055	±	0.0796002	38.899	±	13.2292	44.4441	±	0.90351	55.5559	±	0.90351		NaAc pH 4	10.6337	±	2.7036
control assay	0.0698887	±	0.020842	0.142628	±	0.0690994	0.212517	±	0.0899371	35.3194	±	14.9472	33.8104	±	3.57633	66.1896	±	3.57633		NaAc pH 4.5	24.3697	±	8.8678
NaAc pH 4.5	0.125507	±	0.0557492	0.124387	±	0.0258887	0.249894	±	0.0813592	41.5314	±	13.5216	48.9367	±	6.39588	51.0633	±	6.39588		NaAc pH 5	24.5297	±	8.13211
control assay	0.0561932	±	0.0142657	0.180301	±	0.0786303	0.236494	±	0.0927912	39.3044	±	15.4215	24.567	±	3.04664	75.433	±	3.04664		NaAc pH 5.5	21.2337	±	3.59599
NaAc pH 5	0.124047	±	0.062495	0.146565	±	0.0355592	0.270612	±	0.0966569	44.9746	±	16.064	44.4575	±	6.33067	55.5425	±	6.33067		NaAc pH 6	39.8039	±	2.65218
control assay	0.0495264	±	0.0126684	0.204701	±	0.0790605	0.254228	±	0.0917108	42.2516	±	15.242	19.9277	±	1.87971	80.0723	±	1.87971		NaAc pH 7	67.1525	±	6.65061
NaAc pH 5.5	0.110467	±	0.0438428	0.167408	±	0.0492721	0.277875	±	0.0930673	46.1817	±	15.4674	39.5347	±	2.59425	60.4653	±	2.59425		NaAc pH 8	72.9447	±	6.05344
control assay	0.0519585	±	0.0143244	0.237513	±	0.0834595	0.289472	±	0.0977831	48.109	±	16.2512	18.3011	±	1.12867	81.6989	±	1.12867		NaAc pH 9	71.0316	±	4.37014
NaAc pH 6	0.162612	±	0.0475577	0.107555	±	0.0419819	0.270167	±	0.0891935	44.9007	±	14.8236	60.7695	±	3.38733	39.2305	±	3.38733
control assay	0.052304	±	0.00960802	0.207669	±	0.0857431	0.259973	±	0.0952422	43.2065	±	15.8289	20.9655	±	3.46469	79.0345	±	3.46469
NaAc pH 7	0.235624	±	0.0799234	0.0387914	±	0.0110278	0.274415	±	0.0815675	45.6067	±	13.5562	85.2794	±	4.53782	14.7206	±	4.53782
control assay	0.0450701	±	0.00827742	0.212707	±	0.0807826	0.257777	±	0.0890453	42.8416	±	14.799	18.1269	±	2.88103	81.8731	±	2.88103
NaAc pH 8	0.249695	±	0.101171	0.0398048	±	0.0208034	0.2895	±	0.100511	48.1138	±	16.7046	85.8321	±	7.19758	14.1679	±	7.19758
control assay	0.0394443	±	0.0285758	0.241326	±	0.0768703	0.280771	±	0.105039	46.663	±	17.4571	12.8874	±	4.73557	87.1126	±	4.73557
NaAc pH 9	0.245448	±	0.0962978	0.0395843	±	0.0192358	0.285033	±	0.114446	47.3713	±	19.0205	86.8121	±	3.13323	13.1879	±	3.13323
control assay	0.0482701	±	0.0242485	0.249083	±	0.0932379	0.297353	±	0.117476	49.4189	±	19.524	15.7805	±	1.80975	84.2195	±	1.80975
